# Supplementary material for: SCO-spondin knockout mice exhibit small brain ventricles and mild spine deformation
Source: Fluids Barriers CNS. 2023 Dec 5;20:89. doi: 10.1186/s12987-023-00491-8 (PMC10696872; doi:10.1186/s12987-023-00491-8)
Supplement: Supplementary file 2 — Additional file 2. Additional data from digigait and open field tests. [file 12987_2023_491_MOESM2_ESM.xlsx]

## Sheet: Notes
All animals are named by cage number plus tag number.
Male and female mice are marked by "M" and "F"
WT: Sspo +/+
KO: Sspo -/-

## Sheet: Digigait cohort 1
FileName	Sexx	Limb	Swing	%SwingStride	Brake	%BrakeStride	Propel	%PropelStride	Stance	%StanceStride	Stride	%BrakeStance	%PropelStance	Stance/Swing	StrideLength	Stride Frequency	PawAngle	Absolute PawAngle	Paw Angle Variability	StanceWidth	StepAngle	SLVar	SWVar	StepAngleVar	#Steps	Stride Length CV	Stance Width CV	Step Angle CV	Swing Duration CV	Paw Area at Peak Stance in sq. cm	Paw Area Variability at Peak Stance in sq. cm	Hind Limb Shared Stance Time	% Shared Stance	StanceFactor	Gait Symmetry	MAX dA/dT	MIN dA/dT	Tau - Propulsion	Overlap Distance	PawPlacementPositioning[PPP]	Ataxia Coefficient	Midline Distance	Axis Distance	Paw Drag	Belt Speed
			(s)	(%)	(s)	(%)	(s)	(%)	(s)	(%)	(s)	(%)	(%)	(real#)	(cm)	(steps/s)	(deg)	(deg)	(deg)	(cm)	(deg)	(cm)	(cm)	(deg)	(real#)	(CV%)	(CV%)	(CV%)	(CV%)	(cm^2)	(cm^2)	(s)	(%)	(real#)	(real#)	(cm^2/s)	(cm^2/s)	(real#)	(cm)	(cm)	(real#)	(cm)	(cm)	(real#)	(cm/s)
1499701_2_WT_18cms_0degUP_fore	M	Left Fore	0.106	38.9	0.106	39	0.06	22.1	0.167	61.1	0.273	63.8	36.2	1.6	4.9	3.8	-3.5	3.5	6.9	1.4	57.3	0.73	0.37	11.74	19.5	14.92	26.45	20.5	26.06	0.25	0.02	-	-	1.02	0.88	11.17	-2.64	-	1.58	0.62	0.52	-1.62	-0.58	-	18
1499701_3_WT_18cms_0degUP_fore	M	Left Fore	0.126	40.5	0.096	30.9	0.089	28.6	0.186	59.5	0.312	51.9	48.1	1.5	5.6	3.2	-7.5	7.5	6.6	1.7	55.7	0.86	0.32	11.87	17.5	15.37	18.33	21.32	24.91	0.21	0.02	-	-	1.03	0.93	9.57	-2.33	-	0.79	0.36	0.58	-1.96	-0.8	-	18
1499701_7_WT_18cms_0degUP_fore	M	Left Fore	0.1	39.5	0.066	26.1	0.087	34.4	0.154	60.5	0.254	43.2	56.8	1.5	4.6	4	2.1	2.1	3.2	1.5	55.8	1.17	0.25	11.91	21.5	25.56	16.38	21.32	27.42	0.3	0.03	-	-	1.02	1	13.58	-2.58	-	1.19	0.33	0.98	-2.3	-0.8	-	18
1499702_3_WT_18cms_0degUP_fore	F	Left Fore	0.118	47.3	0.067	27.1	0.064	25.6	0.131	52.7	0.249	51.4	48.6	1.1	4.5	4.1	0	0	6.3	1.6	66.3	0.91	0.28	10.66	20.5	20.22	17.21	16.09	18.1	0.2	0.02	-	-	0.9	1	8.47	-2.33	-	1.35	0.34	0.74	-2.17	-0.71	-	18
1499704_1_WT_18cms_0degUP_fore	M	Left Fore	0.096	37.4	0.06	23.3	0.101	39.3	0.16	62.6	0.256	37.2	62.8	1.7	4.6	4	2.6	2.6	5.7	1.5	56.8	1.64	0.29	15.68	20	35.58	19.5	27.6	36.86	0.25	0.02	-	-	0.98	1.01	14.54	-2.36	-	1.47	0.78	1.43	-1.87	-0.76	-	18
1499704_9_WT_18cms_0degUP_fore	M	Left Fore	0.098	34.6	0.056	19.6	0.13	45.8	0.185	65.4	0.284	30	70	1.9	5.1	3.6	-4.9	4.9	5.8	1.6	76.5	1.09	0.33	8.5	19.5	21.32	20.75	11.11	26.7	0.28	0.03	-	-	1.1	1.02	14.72	-3.49	-	0.82	0.34	0.94	-2.09	-0.73	-	18
1499705_1_WT_18cms_0degUP_fore	F	Left Fore	0.085	34.2	0.052	21	0.111	44.8	0.163	65.8	0.248	32	68	1.9	4.5	4.1	-4.4	4.4	6.8	1.7	67.7	1.69	0.28	13.53	21	37.85	17.16	20	61.02	0.24	0.03	-	-	0.98	0.95	16.14	-2.76	-	1.03	0.26	1.5	-2.1	-0.79	-	18
1499719_2_WT_18cms_0degUP_fore	M	Left Fore	0.102	39	0.05	19.1	0.109	41.9	0.159	61	0.261	31.3	68.7	1.6	4.7	3.9	5.2	5.2	3.9	1.4	65.5	1.11	0.38	14.51	20.5	23.74	26.58	22.15	32.05	0.33	0.02	-	-	0.99	0.97	18.94	-2.62	-	1.36	0.36	0.84	-2.22	-0.69	-	18
1499701_4_KO_18cms_0degUP_fore	M	Left Fore	0.142	48.9	0.079	27.1	0.07	24	0.149	51.1	0.291	53.1	46.9	1	5.2	3.5	2.6	2.6	6	1.6	58.1	1.23	0.31	12.96	17	23.42	19.59	22.31	16.1	0.23	0.02	-	-	0.95	0.95	10.15	-2.67	-	0.77	0.47	0.78	-1.94	-0.79	-	18
1499702_1_KO_18cms_0degUP_fore	F	Left Fore	0.083	31.2	0.088	33.3	0.094	35.4	0.182	68.8	0.264	48.5	51.5	2.2	4.8	3.9	-0.5	0.5	6.7	2	60.6	0.83	0.54	15.08	20.5	17.39	27.65	24.9	27.26	0.18	0.02	-	-	1.03	1.01	10.6	-2.28	-	1.35	0.23	0.58	-1.78	-0.8	-	18
1499702_5_KO_18cms_0degUP_fore	F	Left Fore	0.09	34.7	0.063	24.3	0.107	41.1	0.17	65.3	0.26	37.1	62.9	1.9	4.7	3.9	0.1	0.1	5.1	1.7	60.6	0.92	0.47	15.02	21	19.65	26.78	24.76	24.51	0.21	0.01	-	-	0.97	1.02	12.45	-2.23	-	1.18	0.64	0.8	-1.86	-0.78	-	18
1499704_4_KO_18cms_0degUP_fore	M	Left Fore	0.076	33.1	0.065	28	0.09	38.8	0.154	66.9	0.231	41.9	58.1	2	4.1	4.4	8.2	8.2	5.8	1.4	61.5	1.92	0.32	17.89	22.5	46.35	22.1	29.1	51.89	0.28	0.02	-	-	1.01	1.05	16.3	-2.64	-	0.96	0.64	1.97	-1.6	-0.62	-	18
1499705_5_KO_18cms_0degUP_fore	F	Left Fore	0.091	34.9	0.068	26	0.102	39.1	0.17	65.1	0.26	40	60	1.9	4.7	3.9	1	1	4.3	1.4	67.3	0.83	0.27	13.07	19.5	17.79	19.89	19.44	33.28	0.25	0.02	-	-	1.07	1.01	13.64	-3.03	-	1.14	0.19	0.78	-1.81	-0.71	-	18
1499705_8_KO_18cms_0degUP_fore	F	Left Fore	0.099	37.1	0.077	29	0.09	33.9	0.168	62.9	0.267	46	54	1.7	4.8	3.8	-2.3	2.3	6.1	1.6	58.5	1.79	0.28	14.23	19	37.4	17.67	24.32	38.98	0.26	0.03	-	-	0.96	1.04	14.23	-3.9	-	1.12	0.43	1.55	-1.57	-0.68	-	18
1499719_4_KO_18cms_0degUP_fore	M	Left Fore	0.135	40.3	0.092	27.5	0.108	32.2	0.2	59.7	0.336	46.1	53.9	1.5	6	3	-3.5	3.5	4	1.3	72.8	0.74	0.25	9.49	15	12.32	18.75	13.05	23.97	0.3	0.02	-	-	0.97	0.93	13.94	-3.14	-	1.4	0.54	0.55	-1.52	-0.7	-	18
		ave	0.102286	37.1714	0.076	27.8857	0.0944286	34.9286	0.170429	62.8286	0.272714	44.6714	55.3286	1.74286	4.9	3.77143	0.8	2.6	5.42857	1.57143	62.7714	1.18	0.348571	13.9629	19.2143	24.9029	21.7757	22.5543	30.8557	0.244286	0.02	#DIV/0!	#DIV/0!	0.994286	1.00143	13.0443	-2.84143	#DIV/0!	1.13143	0.448571	1.00143	-1.72571	-0.725714	#DIV/0!	18
		std	0.025818	5.9281	0.0112842	2.82101	0.0131385	5.75376	0.0170476	5.9281	0.032943	5.42117	5.42117	0.395209	0.583095	0.430946	3.83667	2.75318	0.996183	0.236039	5.35715	0.487921	0.11127	2.57128	2.53076	12.3242	3.95812	5.1059	11.7804	0.0411733	0.0057735	#DIV/0!	#DIV/0!	0.0439155	0.0448808	2.15512	0.577969	#DIV/0!	0.216981	0.181239	0.541462	0.161437	0.0667975	#DIV/0!	0
1499701_2_WT_18cms_0degUP_fore		Right Fore	0.11	40.3	0.099	36.3	0.064	23.4	0.163	59.7	0.273	60.8	39.2	1.5	4.9	3.7	3.4	3.4	8.2	-	-	0.91	-	-	19.5	18.54	-	-	38.73	0.29	0.02	-	-	-	0.88	11.02	-2.38	-	1.38	0.47	0.92	-1.71	0.71	-	18
1499701_3_WT_18cms_0degUP_fore		Right Fore	0.133	42.5	0.09	28.8	0.09	28.7	0.18	57.5	0.313	50.1	49.9	1.4	5.6	3.2	10.7	10.7	8.9	-	-	0.83	-	-	17	14.74	-	-	13.85	0.23	0.02	-	-	-	0.93	9.53	-2	-	1.25	0.49	0.66	-1.97	0.9	-	18
1499701_7_WT_18cms_0degUP_fore		Right Fore	0.106	41.4	0.084	33	0.066	25.7	0.15	58.6	0.256	56.2	43.8	1.4	4.6	4	-1.1	1.1	5.1	-	-	0.89	-	-	21	19.41	-	-	25.87	0.31	0.03	-	-	-	1	13.29	-2.65	-	1.46	0.81	0.69	-1.81	0.77	-	18
1499702_3_WT_18cms_0degUP_fore		Right Fore	0.101	40.9	0.054	21.7	0.092	37.3	0.146	59.1	0.247	36.8	63.2	1.4	4.4	4.2	6.4	6.4	5.3	-	-	0.99	-	-	21	22.24	-	-	23.04	0.24	0.04	-	-	-	1	10.19	-3.77	-	1.14	0.36	0.9	-2.37	0.85	-	18
1499704_1_WT_18cms_0degUP_fore		Right Fore	0.092	35.8	0.066	25.8	0.098	38.4	0.164	64.2	0.256	40.2	59.8	1.8	4.6	4	-6.2	6.2	8.3	-	-	1.53	-	-	20.5	33.21	-	-	31.64	0.27	0.04	-	-	-	1.01	17.57	-2.47	-	1.3	0.28	1.23	-1.87	0.76	-	18
1499704_9_WT_18cms_0degUP_fore		Right Fore	0.097	36.5	0.073	27.5	0.096	36	0.169	63.5	0.266	43.3	56.7	1.7	4.8	3.8	-9.8	9.8	7.2	-	-	1.29	-	-	20.5	27.05	-	-	38.96	0.32	0.03	-	-	-	1.02	16.83	-4.39	-	0.79	0.45	1	-1.64	0.73	-	18
1499705_1_WT_18cms_0degUP_fore		Right Fore	0.074	30.7	0.097	40.4	0.07	28.9	0.167	69.3	0.241	58.3	41.7	2.3	4.3	4.2	1.8	1.8	5.6	-	-	1.81	-	-	22	41.69	-	-	52.31	0.31	0.05	-	-	-	0.95	15.99	-3.22	-	0.71	0.59	1.62	-1.47	0.8	-	18
1499719_1_WT_18cms_0degUP_fore		Right Fore	0.094	36.9	0.092	36	0.069	27.1	0.161	63.1	0.255	57	43	1.7	4.6	4	-2.6	2.6	3.9	-	-	1.49	-	-	21	32.47	-	-	37.96	0.4	0.04	-	-	-	0.97	21.22	-3.9	-	1.37	0.72	1.11	-1.63	0.73	-	18
1499701_4_KO_18cms_0degUP_fore		Right Fore	0.131	45.6	0.099	34.5	0.058	20	0.157	54.4	0.288	63.3	36.7	1.2	5.2	3.6	-4.9	4.9	6.9	-	-	1.16	-	-	17	22.27	-	-	21.63	0.29	0.02	-	-	-	0.95	10.69	-2.89	-	0.34	0.58	0.78	-1.67	0.81	-	18
1499702_1_KO_18cms_0degUP_fore		Right Fore	0.087	33.1	0.083	31.5	0.094	35.5	0.177	66.9	0.265	47	53	2	4.8	3.9	3.7	3.7	6	-	-	0.79	-	-	20.5	16.53	-	-	28.29	0.22	0.02	-	-	-	1.01	12.43	-2.69	-	1.6	0.18	0.78	-1.76	0.9	-	18
1499702_5_KO_18cms_0degUP_fore		Right Fore	0.097	35.7	0.063	23.3	0.112	41	0.175	64.3	0.273	36.2	63.8	1.8	4.9	3.8	-2.8	2.8	5.3	-	-	1.04	-	-	20.5	21.12	-	-	25.72	0.23	0.01	-	-	-	1.02	13.99	-2.63	-	1.46	0.01	0.87	-2.02	0.91	-	18
1499704_4_KO_18cms_0degUP_fore		Right Fore	0.089	36.8	0.072	30.1	0.08	33.1	0.152	63.2	0.241	47.6	52.4	1.7	4.3	4.3	-7.5	7.5	5.9	-	-	1.52	-	-	21.5	35.14	-	-	40.36	0.3	0.02	-	-	-	1.05	17.27	-2.52	-	1.08	0.35	1.39	-1.47	0.77	-	18
1499705_5_KO_18cms_0degUP_fore		Right Fore	0.1	38.7	0.061	23.7	0.097	37.6	0.158	61.3	0.258	38.6	61.4	1.6	4.6	4	1.1	1.1	5.1	-	-	0.94	-	-	20	20.3	-	-	34.45	0.3	0.03	-	-	-	1.01	16.03	-2.82	-	1.41	0.83	0.83	-1.75	0.7	-	18
1499705_8_KO_18cms_0degUP_fore		Right Fore	0.099	36.2	0.076	27.6	0.099	36.2	0.175	63.8	0.274	43.3	56.7	1.8	4.9	3.8	-1.8	1.8	5	-	-	1.34	-	-	19	27.16	-	-	37.25	0.34	0.03	-	-	-	1.04	17.67	-3.25	-	1.14	0.28	0.86	-1.5	0.75	-	18
1499719_4_KO_18cms_0degUP_fore		Right Fore	0.13	38.6	0.113	33.7	0.093	27.7	0.206	61.4	0.335	54.9	45.1	1.6	6	3	5	5	5.6	-	-	0.78	-	-	15.5	13	-	-	24.24	0.33	0.01	-	-	-	0.93	16.05	-3.14	-	1.08	0.44	0.52	-1.3	0.76	-	18
1499701_2_WT_18cms_0degUP_hind		Left Hind	0.08	32	0.053	21.1	0.118	47	0.171	68	0.251	31	69	2.1	4.5	4.1	-26	26	5.9	2.4	73.2	1.2	0.15	9.8	21.5	26.51	6.04	13.39	40	0.56	0.07	0.097	56.7	1.07	0.88	37.34	-7.51	0.095	1.58	0.62	1.03	1.52	-1.16	-3.536	18
1499701_3_WT_18cms_0degUP_hind		Left Hind	0.104	37.1	0.053	18.7	0.124	44.2	0.177	62.9	0.281	29.7	70.3	1.7	5.1	3.7	-23.3	23.3	4.3	2.6	55.3	1.38	0.19	17.65	19	27.3	7.43	31.91	30.99	0.58	0.05	0.073	41.4	0.92	0.93	40.47	-8.76	0.1354	0.79	0.36	1.14	1.36	-1.16	-4.557	18
1499701_7_WT_18cms_0degUP_hind		Left Hind	0.087	33.9	0.055	21.3	0.115	44.8	0.17	66.1	0.257	32.2	67.8	2	4.6	4	-25.4	25.4	4.2	2.7	54.5	0.76	0.18	15.39	21	16.48	6.88	28.22	17.09	0.62	0.06	0.091	53.4	0.96	1	42.58	-7.85	0.1079	1.19	0.33	0.56	1.04	-1.22	-4.618	18
1499702_3_WT_18cms_0degUP_hind		Left Hind	0.077	30.9	0.057	23.1	0.114	46	0.172	69.1	0.249	33.5	66.5	2.2	4.5	4.1	-24.7	24.7	2.9	2.3	44.2	0.79	0.14	8.04	21	17.62	6.26	18.18	31.06	0.42	0.06	0.091	52.8	1.01	1	26.66	-6.17	0.0945	1.35	0.34	0.64	1.16	-1.16	-2.872	18
1499704_1_WT_18cms_0degUP_hind		Left Hind	0.087	32.3	0.053	19.8	0.129	47.9	0.182	67.7	0.268	29.2	70.8	2.1	4.8	3.8	-25.9	25.9	4.3	2.5	77.3	0.69	0.18	5.93	19	14.33	7.19	7.67	31.39	0.53	0.05	0.099	54.5	1.08	1.01	35.44	-6.73	0.1412	1.47	0.78	0.54	1.9	-1.31	-3.643	18
1499704_9_WT_18cms_0degUP_hind		Left Hind	0.093	34.2	0.057	20.9	0.122	44.9	0.179	65.8	0.271	31.8	68.2	1.9	4.9	3.8	-30.2	30.2	4.2	2.4	51	1.03	0.17	17.67	20.5	21.11	7.42	34.65	31.8	0.5	0.06	0.086	48	0.96	1.02	32.84	-6.95	0.0953	0.82	0.34	0.87	1.82	-1.16	-3.187	18
1499705_1_WT_18cms_0degUP_hind		Left Hind	0.065	29	0.067	30.1	0.091	40.8	0.158	71	0.222	42.5	57.5	2.4	4	4.6	-22.6	22.6	5.1	2.5	47.3	1.15	0.12	20.63	23.5	28.73	4.88	43.62	30.38	0.53	0.08	0.106	66.9	0.91	0.95	32.81	-8.19	0.1755	1.03	0.26	1.4	1.89	-1.22	-5.686	18
1499719_1_WT_18cms_0degUP_hind		Left Hind	0.078	30.6	0.065	25.5	0.113	43.9	0.178	69.4	0.256	36.7	63.3	2.3	4.6	4	-19.9	19.9	5.1	2.5	67.7	0.77	0.2	11.49	21	16.68	8.05	16.97	23.18	0.68	0.06	0.094	53	1.04	0.97	42.69	-8.17	0.1148	1.36	0.36	0.86	1.71	-1.15	-6.267	18
1499701_4_KO_18cms_0degUP_fore		Left Hind	0.105	38.5	0.051	18.7	0.117	42.8	0.168	61.5	0.273	30.4	69.6	1.6	4.9	3.7	-21.7	21.7	3.9	2.6	51.5	0.82	0.16	18.53	20	16.77	6.39	36	36.11	0.65	0.04	0.072	42.7	0.97	0.95	45.48	-7.06	0.1356	0.77	0.47	0.59	1.05	-1.18	-6.053	18
1499702_1_KO_18cms_0degUP_fore		Left Hind	0.079	30	0.061	23.1	0.124	46.8	0.185	70	0.264	33.1	66.9	2.3	4.8	3.8	-13.7	13.7	3.3	2.3	58.1	0.67	0.2	13.82	20	14.05	8.36	23.78	24.54	0.47	0.04	0.093	50.3	1.05	1.01	29.23	-6.26	0.1062	1.35	0.23	0.57	2.08	-1.17	-3.997	18
1499702_5_KO_18cms_0degUP_fore		Left Hind	0.099	36.6	0.057	21.2	0.115	42.2	0.172	63.4	0.272	33.4	66.6	1.7	4.9	3.8	-19.2	19.2	3	2.4	43.2	0.82	0.16	9.81	20.5	16.67	6.67	22.68	33.02	0.47	0.03	0.075	43.6	0.99	1.02	29.15	-5.48	0.1221	1.18	0.64	0.65	1.98	-1.17	-4.564	18
1499704_4_KO_18cms_0degUP_fore		Left Hind	0.083	32.8	0.059	23.2	0.111	44.1	0.17	67.2	0.253	34.4	65.6	2.1	4.6	4.1	-26.7	26.7	4.9	2.4	44.7	0.78	0.14	12.69	21	17.03	5.94	28.39	28.63	0.46	0.03	0.081	47.7	1.06	1.05	31.55	-6.35	0.1177	0.96	0.64	0.63	1.85	-1.19	-4.223	18
1499705_5_KO_18cms_0degUP_fore		Left Hind	0.1	38.1	0.051	19.5	0.111	42.4	0.162	61.9	0.262	31.5	68.5	1.6	4.7	3.9	-20.7	20.7	4.7	2.4	41.8	0.75	0.2	9.49	19.5	15.93	8.36	22.67	34.24	0.47	0.04	0.077	47.5	0.9	1.01	30.53	-7.07	0.0878	1.14	0.19	0.58	1.53	-1.11	-3.784	18
1499705_8_KO_18cms_0degUP_fore		Left Hind	0.107	38.1	0.061	21.8	0.113	40.1	0.174	61.9	0.281	35.2	64.8	1.6	5.1	3.6	-22.8	22.8	6.5	2.3	44	0.64	0.24	8.77	18.5	12.74	10.48	19.95	25.99	0.44	0.06	0.077	44.2	0.94	1.04	27.01	-6.93	0.1189	1.12	0.43	0.52	1.91	-1.14	-4.082	18
1499719_4_KO_18cms_0degUP_fore		Left Hind	0.136	44.1	0.038	12.4	0.135	43.5	0.173	55.9	0.309	22.2	77.8	1.3	5.6	3.3	-19.3	19.3	4.4	2.3	55.1	1.05	0.21	17.06	17	18.8	8.97	30.96	40.1	0.48	0.07	0.057	33.2	1	0.93	34.82	-5.93	0.119	1.4	0.54	0.8	1.79	-1.21	-3.709	18
1499701_2_WT_18cms_0degUP_hind		Right Hind	0.07	30.4	0.045	19.6	0.115	50	0.16	69.6	0.23	28.2	71.8	2.3	4.1	4.4	23.7	23.7	3.8	-	-	1.13	-	-	24	27.36	-	-	35.14	0.64	0.05	-	60.6	-	0.88	44.59	-7.99	0.1139	1.38	0.47	1.09	1.58	1.21	-5.152	18
1499701_3_WT_18cms_0degUP_hind		Right Hind	0.12	38.4	0.054	17.1	0.139	44.4	0.193	61.6	0.313	27.8	72.2	1.6	5.6	3.3	18.8	18.8	4.8	-	-	0.76	-	-	17	13.49	-	-	20.61	0.6	0.05	-	38	-	0.93	39.63	-6.83	0.1317	1.25	0.49	0.63	1.31	1.28	-3.46	18
1499701_7_WT_18cms_0degUP_hind		Right Hind	0.079	30.8	0.07	27.4	0.107	41.8	0.178	69.2	0.257	39.6	60.4	2.2	4.6	4	28.4	28.4	3.4	-	-	0.61	-	-	21.5	13.3	-	-	25.74	0.73	0.04	-	51	-	1	45.14	-9.38	0.0977	1.46	0.81	0.54	1.26	1.19	-6.393	18
1499702_3_WT_18cms_0degUP_hind		Right Hind	0.078	31.4	0.068	27.3	0.102	41.2	0.17	68.6	0.248	39.9	60.1	2.2	4.5	4.1	27.7	27.7	3	-	-	0.55	-	-	20.5	12.39	-	-	20.07	0.48	0.04	-	53.4	-	1	30.31	-7.14	0.0816	1.14	0.36	0.49	1.35	1.22	-4.242	18
1499704_1_WT_18cms_0degUP_hind		Right Hind	0.077	31.4	0.045	18.3	0.124	50.3	0.169	68.6	0.246	26.7	73.3	2.2	4.4	4.2	24.1	24.1	4.5	-	-	0.98	-	-	21.5	22.13	-	-	34.14	0.56	0.09	-	58.6	-	1.01	39.42	-7.92	0.1293	1.3	0.28	0.86	1.79	1.25	-4.397	18
1499704_9_WT_18cms_0degUP_hind		Right Hind	0.099	34.8	0.053	18.7	0.132	46.5	0.185	65.2	0.284	28.6	71.4	1.9	5.1	3.6	22.8	22.8	3.2	-	-	0.86	-	-	19	16.72	-	-	34.65	0.62	0.05	-	46.3	-	1.02	42.61	-7.77	0.1197	0.79	0.45	0.64	1.57	1.16	-5.966	18
1499705_1_WT_18cms_0degUP_hind		Right Hind	0.076	30.6	0.066	26.7	0.106	42.8	0.173	69.4	0.249	38.4	61.6	2.3	4.5	4.1	20.9	20.9	4.6	-	-	1.12	-	-	20	24.95	-	-	21.67	0.59	0.05	-	61.2	-	0.95	36.46	-8.89	0.2584	0.71	0.59	1.26	1.78	1.19	-6.41	18
1499719_1_WT_18cms_0degUP_hind		Right Hind	0.074	30.2	0.057	23.2	0.114	46.6	0.171	69.8	0.245	33.3	66.7	2.3	4.4	4.2	17.4	17.4	3.3	-	-	0.86	-	-	22	19.4	-	-	33.52	0.69	0.07	-	55.1	-	0.97	46.24	-8.3	0.1303	1.37	0.72	0.87	1.79	1.31	-6.416	18
1499701_4_HO_18cms_0degUP_hind		Right Hind	0.098	36	0.061	22.5	0.113	41.5	0.174	64	0.271	35.2	64.8	1.8	4.9	3.8	20.1	20.1	3.6	-	-	0.93	-	-	20	19.03	-	-	33.39	0.71	0.04	-	41.4	-	0.95	46.94	-7.75	0.12	0.34	0.58	0.93	1.2	1.19	-5.679	18
1499702_1_HO_18cms_0degUP_hind		Right Hind	0.093	34.6	0.057	21.3	0.119	44.1	0.176	65.4	0.269	32.5	67.5	1.9	4.8	3.8	18.9	18.9	3.6	-	-	0.58	-	-	20.5	11.93	-	-	19.9	0.5	0.06	-	52.9	-	1.01	31.85	-8.11	0.0914	1.6	0.18	0.42	2.08	1.27	-3.567	18
1499702_5_HO_18cms_0degUP_hind		Right Hind	0.098	36.1	0.047	17.3	0.127	46.6	0.174	63.9	0.272	27	73	1.8	4.9	3.7	17.5	17.5	3.6	-	-	0.78	-	-	20	15.93	-	-	28.48	0.5	0.04	-	43.2	-	1.02	34.61	-7.01	0.1509	1.46	0.01	0.53	1.8	1.22	-4.247	18
1499704_4_HO_18cms_0degUP_hind		Right Hind	0.08	33.2	0.056	23.4	0.105	43.4	0.161	66.8	0.241	35	65	2	4.3	4.2	18.4	18.4	5.1	-	-	0.88	-	-	21.5	20.31	-	-	28.47	0.58	0.06	-	50.3	-	1.05	37.41	-10.04	0.1154	1.08	0.35	0.92	1.74	1.22	-6.122	18
1499705_5_HO_18cms_0degUP_hind		Right Hind	0.081	31.1	0.056	21.4	0.124	47.5	0.18	68.9	0.261	31.1	68.9	2.2	4.7	3.9	24	24	4.9	-	-	0.73	-	-	19.5	15.54	-	-	23.79	0.54	0.08	-	42.9	-	1.01	34.87	-7.99	0.0815	1.41	0.83	0.65	1.7	1.18	-2.831	18
1499705_8_HO_18cms_0degUP_hind		Right Hind	0.094	33.7	0.046	16.3	0.14	50.1	0.186	66.3	0.28	24.6	75.4	2	5	3.6	29.4	29.4	6.5	-	-	0.58	-	-	18	11.4	-	-	24.68	0.57	0.07	-	41.4	-	1.04	39.85	-9.24	0.0773	1.14	0.28	0.51	1.81	1.15	-2.316	18
1499719_4_HO_18cms_0degUP_hind		Right Hind	0.143	45.1	0.037	11.5	0.137	43.3	0.174	54.9	0.317	21	79	1.2	5.7	3.2	14.6	14.6	3.6	-	-	1.14	-	-	16.5	20.01	-	-	30.59	0.56	0.05	-	33.1	-	0.93	39.4	-6.42	0.1147	1.08	0.44	0.86	1.73	1.19	-4.277	18

## Sheet: Digigait cohort 2
Mouse		Limb	Swing	%SwingStride	Brake	%BrakeStride	Propel	%PropelStride	Stance	%StanceStride	Stride	%BrakeStance	%PropelStance	Stance/Swing	StrideLength	Stride Frequency	PawAngle	Absolute PawAngle	Paw Angle Variability	StanceWidth	StepAngle	SLVar	SWVar	StepAngleVar	#Steps	Stride Length CV	Stance Width CV	Step Angle CV	Swing Duration CV	Paw Area at Peak Stance in sq. cm	Paw Area Variability at Peak Stance in sq. cm	Hind Limb Shared Stance Time	% Shared Stance	StanceFactor	Gait Symmetry	MAX dA/dT	MIN dA/dT	Tau - Propulsion	Overlap Distance	PawPlacementPositioning[PPP]	Ataxia Coefficient	Midline Distance	Axis Distance	Paw Drag	Belt Speed
			(s)	(%)	(s)	(%)	(s)	(%)	(s)	(%)	(s)	(%)	(%)	(real#)	(cm)	(steps/s)	(deg)	(deg)	(deg)	(cm)	(deg)	(cm)	(cm)	(deg)	(real#)	(CV%)	(CV%)	(CV%)	(CV%)	(cm^2)	(cm^2)	(s)	(%)	(real#)	(real#)	(cm^2/s)	(cm^2/s)	(real#)	(cm)	(cm)	(real#)	(cm)	(cm)	(real#)	(cm/s)
1499672_1_18cms_0degUP_fore	KO-F	Left Fore	0.109	36.7	0.092	31.2	0.095	32.1	0.187	63.3	0.296	49.3	50.7	1.7	5.3	3.5	5.9	5.9	8.1	1.6	67.4	1.49	0.35	15.03	17	27.98	22.05	22.29	32.69	0.21	0.05	-	-	0.95	0.95	11.41	-3.2	-	1.13	0.31	0.98	-1.46	-0.75	-	18
1499672_3_18cms_0degUP_fore	WT-F	Left Fore	0.092	36.2	0.069	27	0.093	36.7	0.162	63.8	0.254	42.4	57.6	1.8	4.6	4	6.2	6.2	4.3	1.4	50	1.23	0.44	20.61	22.5	26.85	31.04	41.25	31.22	0.28	0.03	-	-	1.03	1.02	14.64	-2.46	-	1.28	0.55	1.13	-1.78	-0.67	-	18
1499672_4_18cms_0degUP_fore	WT-F	Left Fore	0.066	31.1	0.054	25.4	0.092	43.5	0.145	68.9	0.211	36.8	63.2	2.2	3.8	4.9	6	6	7.5	1.5	59.4	0.91	0.29	17.69	25.5	24.01	19.35	29.77	43.22	0.38	0.06	-	-	1.08	1.01	21.76	-5.93	-	1.42	0.45	1.16	-1.79	-0.65	-	18
1499672_5_18cms_0degUP_fore	WT-F	Left Fore	0.087	34.6	0.043	17.3	0.121	48.2	0.164	65.4	0.251	26.4	73.6	1.9	4.5	4.1	10.1	10.1	5.5	1.3	57.8	0.97	0.44	15.46	21	21.55	32.83	26.75	30.44	0.26	0.02	-	-	1.02	1.03	16.91	-2.27	-	0.92	0.51	0.97	-2.15	-0.72	-	18
1499672_8_18cms_0degUP_fore	KO-F	Left Fore	0.103	37.8	0.073	26.9	0.096	35.3	0.17	62.2	0.273	43.2	56.8	1.6	4.9	3.7	3.7	3.7	3.1	1.6	62.8	1.14	0.61	17.31	20.5	23.3	39.4	27.57	29.38	0.33	0.02	-	-	0.95	0.99	16.75	-3.59	-	1.31	0.39	1.08	-1.76	-0.72	-	18
1499724_1_18cms_0degUP_fore	KO-M	Left Fore	0.126	40.7	0.083	26.9	0.1	32.4	0.184	59.3	0.31	45.3	54.7	1.5	5.6	3.3	0.6	0.6	8.6	1.3	57.5	1.14	0.57	22.01	17.5	20.53	42.86	38.27	26.6	0.18	0.02	-	-	1.01	0.84	9.72	-3.07	-	1.24	0.74	0.68	-1.58	-0.69	-	18
1499724_5_18cms_0degUP_fore	WT-M	Left Fore	0.09	34.1	0.092	34.8	0.082	31.2	0.174	65.9	0.264	52.7	47.3	1.9	4.7	3.9	7	7	5.4	1.3	75.9	1.33	0.29	9.24	20.5	27.93	22.3	12.16	30.4	0.32	0.03	-	-	1.07	1.03	14.97	-2.76	-	1.3	0.56	0.86	-1.66	-0.66	-	18
1499724_9_18cms_0degUP_fore	KO-M	Left Fore	0.093	35.2	0.073	27.3	0.1	37.5	0.172	64.8	0.266	42.2	57.8	1.8	4.8	3.8	10.1	10.1	9	1.2	79.2	1.68	0.33	7.39	20	35.04	27.51	9.34	39.1	0.3	0.02	-	-	1.13	0.97	16.53	-2.53	-	1.08	0.62	1.51	-1.94	-0.62	-	18
1499724_9+EN_18cms_0degUP_fore	KO-M	Left Fore	0.108	37.9	0.072	25.1	0.106	37.1	0.178	62.1	0.286	40.3	59.7	1.6	5.2	3.6	3.5	3.5	5.3	1.4	69.7	1.09	0.37	11.37	18.5	21.1	25.81	16.33	36.39	0.26	0.01	-	-	0.96	0.95	12.82	-2.43	-	1.31	0.67	0.77	-1.66	-0.67	-	18
1499724_10_18cms_0degUP_fore	WT-M	Left Fore	0.101	35.7	0.098	34.5	0.084	29.7	0.182	64.3	0.284	53.7	46.3	1.8	5.1	3.6	0.7	0.7	5.7	1.5	70	1.68	0.27	10.33	18.5	32.93	18.68	14.77	28.52	0.21	0.02	-	-	1.07	1.01	9.99	-4.12	-	0.89	0.6	1.44	-1.41	-0.68	-	18
1499829_2_18cms_0degUP_fore	WT-F	Left Fore	0.139	41.7	0.119	35.8	0.075	22.5	0.194	58.3	0.334	61.4	38.6	1.4	6	3.1	-2	2	8	1.5	63.3	1.23	0.45	19.56	16	20.49	30.11	30.91	19.14	0.29	0.02	-	-	1.12	0.92	13.64	-1.96	-	1.08	0.36	0.79	-1.07	-0.68	-	18
1499829_2+EN_18cms_0degUP_fore	WT-F	Left Fore	0.087	34.4	0.071	28.2	0.094	37.4	0.165	65.6	0.252	43	57	1.9	4.5	4.1	2.3	2.3	3.6	1.6	49.3	1.3	0.24	14.05	22	28.54	15.45	28.52	27.12	0.26	0.03	-	-	1.03	1.01	13.91	-2.39	-	1.07	0.06	1	-1.65	-0.79	-	18
1499672_1_18cms_0degUP_fore	KO-F	Right Fore	0.102	33.9	0.077	25.6	0.121	40.5	0.198	66.1	0.299	38.8	61.2	1.9	5.4	3.4	-1.7	1.7	6.4	-	-	1.27	-	-	17	23.62	-	-	32.81	0.29	0.03	-	-	-	0.95	14.78	-2.65	-	0.9	0.55	0.76	-1.65	0.74	-	18
1499672_3_18cms_0degUP_fore	WT-F	Right Fore	0.098	38.4	0.05	19.4	0.108	42.2	0.158	61.6	0.256	31.6	68.4	1.6	4.6	4	-6	6	4.6	-	-	0.9	-	-	22	19.5	-	-	28.49	0.3	0.02	-	-	-	1.02	19.18	-2.57	-	1.22	0.53	0.74	-2.12	0.77	-	18
1499672_4_18cms_0degUP_fore	WT-F	Right Fore	0.074	35.5	0.056	26.8	0.079	37.7	0.135	64.5	0.209	41.5	58.5	1.8	3.8	4.9	-6	6	6.4	-	-	0.72	-	-	25.5	19.06	-	-	33.89	0.36	0.04	-	-	-	1.01	21.99	-5.16	-	1.14	0.35	0.8	-1.78	0.83	-	18
1499672_5_18cms_0degUP_fore	WT-F	Right Fore	0.083	34.1	0.058	23.5	0.104	42.4	0.161	65.9	0.245	35.7	64.3	1.9	4.4	4.2	-2.6	2.6	6.8	-	-	0.81	-	-	22	18.49	-	-	31.48	0.28	0.02	-	-	-	1.03	18.57	-2.48	-	1.2	0.69	0.66	-2.08	0.77	-	18
1499672_8_18cms_0degUP_fore	KO-F	Right Fore	0.105	37	0.065	23.1	0.113	39.9	0.179	63	0.284	36.6	63.4	1.7	5.1	3.6	0.5	0.5	4.3	-	-	0.95	-	-	19	18.65	-	-	30.37	0.32	0.03	-	-	-	0.99	17.33	-2.92	-	1.4	0.06	0.61	-1.86	0.87	-	18
1499724_1_18cms_0degUP_fore	KO-M	Right Fore	0.13	41.6	0.074	23.5	0.109	34.8	0.183	58.4	0.313	40.3	59.7	1.4	5.6	3.3	-2.1	2.1	4.2	-	-	1.22	-	-	17	21.66	-	-	23.62	0.22	0.02	-	-	-	0.84	11.71	-4	-	1.21	0.4	0.7	-1.75	0.69	-	18
1499724_5_18cms_0degUP_fore	WT-M	Right Fore	0.1	38.2	0.057	21.6	0.105	40.2	0.162	61.8	0.262	34.9	65.1	1.6	4.7	3.9	-12.1	12.1	6.2	-	-	1.49	-	-	21.5	31.54	-	-	43.39	0.36	0.02	-	-	-	1.03	21.87	-2.83	-	1.34	0.48	1.05	-1.96	0.64	-	18
1499724_9_18cms_0degUP_fore	KO-M	Right Fore	0.093	37.7	0.06	24.6	0.093	37.7	0.153	62.3	0.246	39.4	60.6	1.7	4.4	4.2	-5.7	5.7	6.4	-	-	1.22	-	-	21.5	27.68	-	-	39.27	0.33	0.02	-	-	-	0.97	18.51	-4.03	-	1.33	0.46	0.98	-1.98	0.67	-	18
1499724_9+EN_18cms_0degUP_fore	KO-M	Right Fore	0.097	34.6	0.109	38.6	0.076	26.8	0.184	65.4	0.282	59	41	1.9	5.1	3.6	-0.7	0.7	5.9	-	-	1.53	-	-	19	30.15	-	-	31.77	0.28	0.02	-	-	-	0.95	15.71	-2.42	-	1.32	0.33	1.03	-1.5	0.78	-	18
1499724_10_18cms_0degUP_fore	WT-M	Right Fore	0.113	39.8	0.07	24.8	0.101	35.5	0.171	60.2	0.283	41.1	58.9	1.5	5.1	3.6	0	0	3.3	-	-	1.25	-	-	19	24.5	-	-	35.71	0.21	0.02	-	-	-	1.01	11.73	-3.21	-	0.91	0.42	1.02	-1.49	0.86	-	18
1499829_2_18cms_0degUP_fore	WT-F	Right Fore	0.14	44.7	0.065	20.7	0.108	34.6	0.173	55.3	0.314	37.4	62.6	1.2	5.6	3.2	3	3	4.9	-	-	1.42	-	-	17	25.15	-	-	32.11	0.36	0.02	-	-	-	0.92	19.01	-2.08	-	0.85	0.47	0.99	-1.73	0.75	-	18
1499829_2+EN_18cms_0degUP_fore	WT-F	Right Fore	0.079	33.1	0.059	24.6	0.101	42.4	0.16	66.9	0.239	36.7	63.3	2	4.3	4.3	-4.1	4.1	4.4	-	-	1.14	-	-	23	26.59	-	-	26.74	0.32	0.03	-	-	-	1.01	18	-2.86	-	1.06	0.57	0.97	-1.82	0.72	-	18
1499672_1_18cms_0degUP_hind	KO-F	Left Hind	0.091	33.2	0.051	18.7	0.131	48.1	0.182	66.8	0.273	28	72	2	4.9	3.7	-21.4	21.4	3.2	2.4	44	0.98	0.26	11.47	18.5	19.99	10.44	26.1	30.11	0.49	0.04	0.083	45.6	0.99	0.95	31.9	-7.36	0.0978	1.13	0.31	0.99	1.7	-1.1	-2.981	18
1499672_3_18cms_0degUP_hind	WT-F	Left Hind	0.09	34.5	0.067	25.9	0.103	39.6	0.17	65.5	0.26	39.5	60.5	1.9	4.7	4	-21	21	5.8	2.5	40.8	0.76	0.19	11.05	22	16.17	7.44	27.1	28.41	0.48	0.06	0.075	43.9	1.02	1.02	30.52	-6.67	0.0905	1.28	0.55	0.65	1.84	-1.13	-4.204	18
1499672_4_18cms_0degUP_hind	WT-F	Left Hind	0.069	32.5	0.038	17.7	0.106	49.8	0.144	67.5	0.213	26.2	73.8	2.1	3.8	4.9	-15.1	15.1	5.3	2.3	36.5	0.55	0.11	10.29	25.5	14.28	4.89	28.16	27.06	0.6	0.06	0.068	47.4	1.03	1.01	43.47	-10.27	0.1047	1.42	0.45	0.47	1.62	-1.15	-5.833	18
1499672_5_18cms_0degUP_hind	WT-F	Left Hind	0.087	33.8	0.064	25	0.105	41.2	0.169	66.2	0.256	37.7	62.3	2	4.6	4	-19.6	19.6	3.5	2.5	39.8	0.76	0.15	11.3	21.5	16.45	5.86	28.37	24.98	0.53	0.05	0.089	52.5	0.93	1.03	35.25	-7.02	0.1187	0.92	0.51	0.72	1.82	-1.21	-4.276	18
1499672_8_18cms_0degUP_hind	KO-F	Left Hind	0.104	38.7	0.053	19.8	0.112	41.6	0.166	61.3	0.27	32.2	67.8	1.6	4.9	3.8	-11.3	11.3	6	2	50	0.91	0.19	13.66	20	18.77	9.3	27.32	30.02	0.48	0.08	0.065	39.5	0.92	0.99	30.14	-7.63	0.1032	1.31	0.39	0.65	1.92	-1	-4.551	18
1499724_1_18cms_0degUP_hind	KO-M	Left Hind	0.09	34.2	0.056	21.2	0.118	44.6	0.174	65.8	0.264	32.3	67.7	1.9	4.8	3.9	-29.2	29.2	6.5	2.5	73.4	0.97	0.13	8.07	20.5	20.41	5.35	11	45.57	0.34	0.04	0.078	45.1	1.08	0.84	18.41	-7	0.054	1.24	0.74	0.84	1.76	-1.13	-1.976	18
1499724_5_18cms_0degUP_hind	WT-M	Left Hind	0.091	34.3	0.051	19.3	0.123	46.4	0.174	65.7	0.265	29.4	70.6	1.9	4.8	3.8	-21.8	21.8	5.1	2.3	53.2	0.99	0.14	15.7	21	20.72	5.81	29.5	25.42	0.6	0.05	0.092	52.9	0.96	1.03	39.28	-8.06	0.1168	1.3	0.56	0.92	1.79	-1.07	-5.787	18
1499724_9_18cms_0degUP_hind	KO-M	Left Hind	0.069	28.4	0.061	25.1	0.113	46.5	0.174	71.6	0.243	35.1	64.9	2.5	4.4	4.2	-19.3	19.3	9.3	2.3	53.2	0.9	0.23	18.05	22	20.5	9.92	33.89	34.8	0.55	0.09	0.109	62.5	0.95	0.97	35.38	-6.8	0.1271	1.08	0.62	0.88	1.85	-1.09	-5.627	18
1499724_9+EN_18cms_0degUP_hind	KO-M	Left Hind	0.096	35.9	0.047	17.5	0.124	46.6	0.171	64.1	0.267	27.3	72.7	1.8	4.8	3.8	-18.1	18.1	5.4	2.4	44.3	1.06	0.19	13.28	20	22	8.16	29.97	30.44	0.44	0.03	0.073	42.8	1.01	0.95	28.47	-7.03	0.1393	1.31	0.67	0.93	1.8	-1.14	-3.339	18
1499724_10_18cms_0degUP_hind	WT-M	Left Hind	0.104	36.2	0.069	24.1	0.113	39.6	0.183	63.8	0.286	37.9	62.1	1.8	5.2	3.5	-26.4	26.4	3.5	2.5	43.8	0.8	0.2	10.1	18.5	15.54	7.98	23.08	29.06	0.32	0.03	0.078	42.8	0.99	1.01	17.63	-6.84	0.0748	0.89	0.6	0.7	1.75	-1.17	-2.121	18
1499829_2_18cms_0degUP_hind	WT-F	Left Hind	0.146	44	0.049	14.7	0.137	41.3	0.185	56	0.331	26.3	73.8	1.3	6	3	-15.5	15.5	5.8	2.3	74.3	0.87	0.28	12.75	16	14.55	11.98	17.16	20.83	0.52	0.07	0.067	36	1.06	0.92	33.29	-7.02	0.0972	1.08	0.36	0.5	1.78	-1.1	-2.793	18
1499829_2+EN_18cms_0degUP_hind	WT-F	Left Hind	0.081	32.8	0.055	22.2	0.111	45	0.166	67.2	0.247	33	67	2	4.5	4.1	-20.8	20.8	4.7	2.2	53.8	0.59	0.19	18.51	22	13.17	8.81	34.4	18.15	0.54	0.09	0.084	50.6	1.01	1.01	35.37	-6.98	0.1119	1.07	0.06	0.62	1.8	-1.11	-5.047	18
1499672_1_18cms_0degUP_hind	KO-F	Right Hind	0.096	34.2	0.061	22	0.122	43.8	0.184	65.8	0.279	33.4	66.6	1.9	5	3.6	22.5	22.5	6.3	-	-	0.9	-	-	18	17.98	-	-	29.8	0.45	0.05	-	45.3	-	0.95	29.25	-7.15	0.1181	0.9	0.55	0.72	1.73	1.26	-2.524	18
1499672_3_18cms_0degUP_hind	WT-F	Right Hind	0.09	35	0.06	23.4	0.107	41.7	0.168	65	0.258	35.9	64.1	1.9	4.6	3.9	18.5	18.5	5.5	-	-	0.67	-	-	22	14.5	-	-	22.38	0.47	0.06	-	44.6	-	1.02	30.24	-7.66	0.1057	1.22	0.53	0.47	1.87	1.25	-4.924	18
1499672_4_18cms_0degUP_hind	WT-F	Right Hind	0.072	34.1	0.049	23.1	0.09	42.8	0.139	65.9	0.211	35.1	64.9	1.9	3.8	4.8	16.1	16.1	6.2	-	-	0.5	-	-	25	13.13	-	-	26.25	0.68	0.06	-	48.9	-	1.01	46.18	-7.63	0.1061	1.14	0.35	0.54	1.62	1.07	-7.003	18
1499672_5_18cms_0degUP_hind	WT-F	Right Hind	0.074	29	0.078	30.3	0.104	40.7	0.182	71	0.256	42.6	57.4	2.4	4.6	4	14.9	14.9	4.5	-	-	0.66	-	-	21	14.34	-	-	14.24	0.56	0.06	-	48.8	-	1.03	30.81	-7.78	0.1249	1.2	0.69	0.59	1.87	1.25	-4.566	18
1499672_8_18cms_0degUP_hind	KO-F	Right Hind	0.106	37.1	0.039	13.7	0.141	49.2	0.18	62.9	0.287	21.8	78.2	1.7	5.2	3.6	17.7	17.7	5.1	-	-	0.91	-	-	19.5	17.6	-	-	26.68	0.67	0.11	-	36.2	-	0.99	45.74	-9.28	0.092	1.4	0.06	0.79	1.78	1.01	-3.441	18
1499724_1_18cms_0degUP_hind	KO-M	Right Hind	0.092	36.4	0.046	18	0.115	45.6	0.161	63.6	0.253	28.3	71.7	1.7	4.6	4	25.5	25.5	6.4	-	-	1.34	-	-	21.5	29.29	-	-	40.77	0.4	0.05	-	48.7	-	0.84	25.89	-6.61	0.118	1.21	0.4	1.14	1.65	1.21	-2.179	18
1499724_5_18cms_0degUP_hind	WT-M	Right Hind	0.096	34.7	0.062	22.4	0.119	42.9	0.182	65.3	0.278	34.3	65.7	1.9	5	3.7	19	19	6	-	-	0.91	-	-	19.5	18.11	-	-	38.42	0.65	0.08	-	50.6	-	1.03	42.48	-8.5	0.1162	1.34	0.48	0.76	1.72	1.12	-5.777	18
1499724_9_18cms_0degUP_hind	KO-M	Right Hind	0.079	30.1	0.061	23.2	0.122	46.6	0.182	69.9	0.261	33.3	66.7	2.3	4.7	3.9	14.2	14.2	5.8	-	-	1.29	-	-	21	27.54	-	-	29.1	0.68	0.06	-	59.6	-	0.97	45.8	-6.47	0.2756	1.33	0.46	1.26	1.55	1.1	-6.654	18
1499724_9+EN_18cms_0degUP_hind	KO-M	Right Hind	0.101	37.4	0.043	16	0.126	46.6	0.169	62.6	0.27	25.6	74.4	1.7	4.9	3.8	18.1	18.1	6.4	-	-	1.59	-	-	19.5	32.71	-	-	76.33	0.56	0.07	-	43.3	-	0.95	37.79	-8.14	0.5617	1.32	0.33	1.64	1.64	1.15	-2.724	18
1499724_10_18cms_0degUP_hind	WT-M	Right Hind	0.1	35.2	0.055	19.4	0.129	45.4	0.184	64.8	0.284	29.9	70.1	1.8	5.1	3.6	29.5	29.5	4.5	-	-	0.68	-	-	18.5	13.27	-	-	23.91	0.4	0.05	-	42.5	-	1.01	24.69	-8.53	0.0595	0.91	0.42	0.48	1.77	1.22	-1.529	18
1499829_2_18cms_0degUP_hind	WT-F	Right Hind	0.1	36.5	0.031	11.5	0.143	52	0.175	63.5	0.275	18	82	1.7	4.9	3.7	4.7	4.7	14.4	-	-	1.52	-	-	19.5	30.76	-	-	40.24	0.64	0.13	-	38.2	-	0.92	44.8	-7.55	0.3422	0.85	0.47	1.07	1.28	1.04	-2.797	18
1499829_2+EN_18cms_0degUP_hind	WT-F	Right Hind	0.081	32.9	0.075	30.5	0.09	36.6	0.165	67.1	0.246	45.5	54.5	2	4.4	4.2	21.4	21.4	4.7	-	-	0.52	-	-	22.5	11.84	-	-	17.67	0.57	0.08	-	51	-	1.01	33.89	-7.27	0.1258	1.06	0.57	0.44	1.94	1.11	-6.405	18

## Sheet: Open field cohort 1
					300 seconds	6 sessions: sum up all 6. break down to 5min intervals to reflect animals explore/settleing down.														time of reasing in seconds	distance traveled		check for huge outlier (big outlier 300+ means not like to move mice in corner)			usually just report center distance/total distance (center plus peripheral), showing how much mice explore. Total distance a metric for locomotion. Do it for total time as well. More in the center = less anxiety.
Document	Encl	Interval	Parameters	Date	Time	Session Info 0	Session Info 1	Session Info 2	Session Info 3	Info A	Info B	Info C	Sex	Basic Movements	Immobility	Fine Movements(KSE)	X Ambulation(KSE)	Y Ambulation(KSE)	rearing	TM rearing	Periphery<Distance(cm)>	Periphery<TotTime(sec)>	Periphery<RestTime(sec)>	Periphery<Entries>	Periphery<PokesInto>	Center<Distance(cm)>	Center<TotTime(sec)>	Center<RestTime(sec)>	Center<Entries>	Center<PokesInto>
Huixin Open Field 6-10-21 Kamil Run 1	1	1	NC010200100005000100005	20210610	300					1499701	2	wt	M	734	296.1	243	303	269	79	35.9	1475	269.9	60.8	10	4	245	30.1	4.7	9	5
Huixin Open Field 6-10-21 Kamil Run 1	1	2	NC010200100005000100005	20210610	300					1499701	2			608	298.7	190	236	245	145	71.5	915	211.1	65.9	23	2	458	88.9	37.1	23	2
Huixin Open Field 6-10-21 Kamil Run 1	1	3	NC010200100005000100005	20210610	300					1499701	2			765	297.6	238	326	309	122	63.3	1282	221.5	38	23	7	517	78.5	21.4	23	4
Huixin Open Field 6-10-21 Kamil Run 1	1	4	NC010200100005000100005	20210610	300					1499701	2			601	298	185	282	216	85	41.6	1006	242.5	77.7	20	4	391	57.5	7.2	20	5
Huixin Open Field 6-10-21 Kamil Run 1	1	5	NC010200100005000100005	20210610	300					1499701	2			472	298.8	146	173	187	83	39.1	889	259.1	119.3	9	1	232	40.9	18.1	9	1
Huixin Open Field 6-10-21 Kamil Run 1	1	6	NC010200100005000100005	20210610	300					1499701	2			502	297.8	164	228	195	92	54.7	1030	266.9	108.4	11	4	223	33.1	14	11	5
Huixin Open Field 6-10-21 Kamil Run 1	2	1	NC010200100005000100005	20210610	300					1499701	3	wt	M	948	293.8	246	468	442	91	47.7	1926	271.3	34.2	26	1	425	28.7	5.5	25	6
Huixin Open Field 6-10-21 Kamil Run 1	2	2	NC010200100005000100005	20210610	300					1499701	3			569	298	158	219	228	126	60.1	960	223.8	91	15	4	280	76.2	30.8	15	3
Huixin Open Field 6-10-21 Kamil Run 1	2	3	NC010200100005000100005	20210610	300					1499701	3			656	297.9	155	291	314	152	78	908	176.4	63	20	3	624	123.6	37.9	20	5
Huixin Open Field 6-10-21 Kamil Run 1	2	4	NC010200100005000100005	20210610	300					1499701	3			607	297.4	165	281	250	102	39.3	1146	243.7	94.5	16	1	324	56.3	27.5	17	2
Huixin Open Field 6-10-21 Kamil Run 1	2	5	NC010200100005000100005	20210610	300					1499701	3			527	297.1	127	246	215	100	37.2	843	211	96.1	20	2	402	89	41	19	4
Huixin Open Field 6-10-21 Kamil Run 1	2	6	NC010200100005000100005	20210610	300					1499701	3			592	298.9	147	270	228	109	46.3	1008	221.2	73.1	21	0	331	78.8	41.4	22	3
Huixin Open Field 6-10-21 Kamil Run 1	3	1	NC010200100005000100005	20210610	300					1499701	4	KO	M	825	294.7	274	382	296	77	23.6	1675	280.6	56.9	13	3	278	19.4	0	13	6
Huixin Open Field 6-10-21 Kamil Run 1	3	2	NC010200100005000100005	20210610	300					1499701	4			517	298.6	164	181	150	79	44.2	773	237.4	100.8	11	0	288	62.6	15.6	12	7
Huixin Open Field 6-10-21 Kamil Run 1	3	3	NC010200100005000100005	20210610	300					1499701	4			514	299.9	157	215	158	88	37.7	744	205.9	70	18	3	378	94.1	39.9	17	8
Huixin Open Field 6-10-21 Kamil Run 1	3	4	NC010200100005000100005	20210610	300					1499701	4			458	299.3	166	178	130	39	19	830	269.5	86.9	6	1	207	30.5	7	6	1
Huixin Open Field 6-10-21 Kamil Run 1	3	5	NC010200100005000100005	20210610	300					1499701	4			503	299.4	183	182	159	38	22.8	1036	291.4	75.5	6	1	114	8.6	0	6	2
Huixin Open Field 6-10-21 Kamil Run 1	3	6	NC010200100005000100005	20210610	300					1499701	4			374	299.8	134	125	139	52	40.2	751	268.8	145.9	5	2	124	31.2	15.2	5	3
Huixin Open Field 6-10-21 Kamil Run 1	4	1	NC010200100005000100005	20210610	300					1499701	7	wt	M	976	290.4	328	435	416	85	37.5	2251	291.4	29.2	11	0	174	8.6	0	11	4
Huixin Open Field 6-10-21 Kamil Run 1	4	2	NC010200100005000100005	20210610	300					1499701	7			767	293.2	263	321	286	120	71.4	1443	249.2	69.4	13	8	378	50.8	9.1	14	10
Huixin Open Field 6-10-21 Kamil Run 1	4	3	NC010200100005000100005	20210610	300					1499701	7			725	296.5	267	269	270	106	63.6	1586	281.3	67.2	13	4	137	18.7	4	12	6
Huixin Open Field 6-10-21 Kamil Run 1	4	4	NC010200100005000100005	20210610	300					1499701	7			658	297.2	227	268	223	65	38.9	1516	290.2	85.6	9	3	109	9.8	0	9	2
Huixin Open Field 6-10-21 Kamil Run 1	4	5	NC010200100005000100005	20210610	300					1499701	7			621	298.9	208	219	222	42	28.7	1275	269.6	79.9	11	2	249	30.4	6.7	11	8
Huixin Open Field 6-10-21 Kamil Run 1	4	6	NC010200100005000100005	20210610	300					1499701	7			471	299.8	175	135	153	42	24.7	1072	276.1	79.5	6	3	140	23.9	2.8	6	3
Huixin Open Field 6-10-21 Kamil Run 2	1	1	NC010200100005000100005	20210610	300					1499702	1	KO	F	1057	291.9	303	483	515	92	35.8	2227	259.6	26.2	27	6	546	40.4	5.7	27	4
Huixin Open Field 6-10-21 Kamil Run 2	1	2	NC010200100005000100005	20210610	300					1499702	1			886	294.1	236	450	382	115	45.7	1614	244.8	32.6	23	1	543	55.2	6.9	23	4
Huixin Open Field 6-10-21 Kamil Run 2	1	3	NC010200100005000100005	20210610	300					1499702	1			908	293.3	237	459	432	99	38.8	1748	230.1	48	26	4	502	69.9	24.2	26	5
Huixin Open Field 6-10-21 Kamil Run 2	1	4	NC010200100005000100005	20210610	300					1499702	1			708	296.2	208	309	304	53	26.4	1494	280	68	15	0	241	20	2	16	2
Huixin Open Field 6-10-21 Kamil Run 2	1	5	NC010200100005000100005	20210610	300					1499702	1			677	296.8	198	354	234	63	25.7	1294	263.5	101.4	16	0	275	36.5	18.4	15	4
Huixin Open Field 6-10-21 Kamil Run 2	1	6	NC010200100005000100005	20210610	300					1499702	1			497	298.6	163	210	180	52	25.3	964	250.2	111.6	8	5	212	49.8	30.9	8	5
Huixin Open Field 6-10-21 Kamil Run 2	2	1	NC010200100005000100005	20210610	300					1499702	3	wt	F	1076	292.8	222	607	552	84	26.1	2478	245.3	9.7	25	5	463	54.7	8.9	26	1
Huixin Open Field 6-10-21 Kamil Run 2	2	2	NC010200100005000100005	20210610	300					1499702	3			858	295.3	161	432	454	105	34.6	1645	218.5	38	38	2	599	81.5	32.3	38	3
Huixin Open Field 6-10-21 Kamil Run 2	2	3	NC010200100005000100005	20210610	300					1499702	3			660	297.7	158	338	316	78	29.9	1243	214.9	87.8	26	3	498	85.1	43.6	25	1
Huixin Open Field 6-10-21 Kamil Run 2	2	4	NC010200100005000100005	20210610	300					1499702	3			934	294.9	209	533	453	90	30.5	2325	280.5	43.4	16	0	228	19.5	5.1	16	3
Huixin Open Field 6-10-21 Kamil Run 2	2	5	NC010200100005000100005	20210610	300					1499702	3			909	294.9	214	460	484	110	34.9	1996	254	58.6	21	1	379	46	17.3	21	0
Huixin Open Field 6-10-21 Kamil Run 2	2	6	NC010200100005000100005	20210610	300					1499702	3			661	296.8	149	301	361	64	24	1392	221.6	69	9	1	265	78.4	51.9	10	1
Huixin Open Field 6-10-21 Kamil Run 2	3	1	NC010200100005000100005	20210610	300					1499702	5	KO	F	926	293.9	217	443	419	91	37.1	1933	266.5	47.4	17	2	400	33.5	3	16	2
Huixin Open Field 6-10-21 Kamil Run 2	3	2	NC010200100005000100005	20210610	300					1499702	5			837	295.3	175	405	451	114	52.5	1945	271.5	74	21	0	331	28.5	2.4	21	2
Huixin Open Field 6-10-21 Kamil Run 2	3	3	NC010200100005000100005	20210610	300					1499702	5			870	293.9	156	468	492	153	54.4	2067	263.8	54.3	37	0	497	36.2	5.1	37	2
Huixin Open Field 6-10-21 Kamil Run 2	3	4	NC010200100005000100005	20210610	300					1499702	5			786	294.7	120	476	409	96	30.8	1773	264.1	101.3	30	1	479	35.9	8.1	30	1
Huixin Open Field 6-10-21 Kamil Run 2	3	5	NC010200100005000100005	20210610	300					1499702	5			687	297.4	135	316	354	90	37.5	1524	269.1	101.7	24	0	355	30.9	0	24	1
Huixin Open Field 6-10-21 Kamil Run 2	3	6	NC010200100005000100005	20210610	300					1499702	5			560	297.6	127	299	252	50	24.6	1208	253.6	120.8	11	1	212	46.4	29.9	11	2
Huixin Open Field 6-10-21 Kamil Run 2	4	1	NC010200100005000100005	20210610	300					1499719	2	wt	M	1110	287.9	358	491	504	103	36.4	1889	213.8	14.3	32	12	796	86.2	11.6	32	12
Huixin Open Field 6-10-21 Kamil Run 2	4	2	NC010200100005000100005	20210610	300					1499719	2			679	295.5	230	287	299	125	33.7	727	99.3	11.3	28	7	991	200.7	70.7	27	7
Huixin Open Field 6-10-21 Kamil Run 2	4	3	NC010200100005000100005	20210610	300					1499719	2			489	298.2	173	194	205	130	41.3	632	153	70.5	13	2	607	147	59.9	13	20
Huixin Open Field 6-10-21 Kamil Run 2	4	4	NC010200100005000100005	20210610	300					1499719	2			581	298.4	210	248	244	156	42.2	956	165.2	32.8	18	7	483	134.8	76.2	18	4
Huixin Open Field 6-10-21 Kamil Run 2	4	5	NC010200100005000100005	20210610	300					1499719	2			344	299.4	141	121	120	116	22.9	482	72.3	10.5	13	2	406	227.7	141.3	13	5
Huixin Open Field 6-10-21 Kamil Run 2	4	6	NC010200100005000100005	20210610	300					1499719	2			643	298.2	241	266	238	155	36.9	1019	181.8	32.3	17	2	588	118.2	39.1	18	9
Huixin Open Field 6-10-21 Kamil Run 3	1	1	NC010200100005000100005	20210610	300					1499719	4	KO	M	934	291.5	272	440	425	72	27.9	1821	224.7	17.4	24	10	542	75.3	25.1	23	11
Huixin Open Field 6-10-21 Kamil Run 3	1	2	NC010200100005000100005	20210610	300					1499719	4			500	299	175	201	181	87	44.9	891	257.4	104.1	14	2	316	42.6	9.4	15	7
Huixin Open Field 6-10-21 Kamil Run 3	1	3	NC010200100005000100005	20210610	300					1499719	4			669	299.4	213	289	263	92	53.2	1079	202.6	54.5	24	4	613	97.4	20.1	23	7
Huixin Open Field 6-10-21 Kamil Run 3	1	4	NC010200100005000100005	20210610	300					1499719	4			594	298.9	174	252	239	93	34.1	581	101.6	23.4	21	9	894	198.4	60.8	22	7
Huixin Open Field 6-10-21 Kamil Run 3	1	5	NC010200100005000100005	20210610	300					1499719	4			306	299.7	97	118	126	35	12.5	342	99.7	51.7	8	1	434	200.3	129.6	8	5
Huixin Open Field 6-10-21 Kamil Run 3	1	6	NC010200100005000100005	20210610	300					1499719	4			438	299.4	130	180	181	33	11.1	561	136.9	57.5	17	5	507	163.1	98.4	16	2
Huixin Open Field 6-10-21 Kamil Run 3	2	1	NC010200100005000100005	20210610	300					1499705	1	wt	F	738	297.2	170	369	381	39	9.7	1396	181.6	33.8	25	2	457	118.4	60	25	11
Huixin Open Field 6-10-21 Kamil Run 3	2	2	NC010200100005000100005	20210610	300					1499705	1			511	299.4	132	210	236	21	7.5	876	152.2	29.2	22	2	357	147.8	93.7	21	15
Huixin Open Field 6-10-21 Kamil Run 3	2	3	NC010200100005000100005	20210610	300					1499705	1			611	299.2	174	264	263	46	16.7	1249	275.6	86.9	12	2	264	24.4	0	12	4
Huixin Open Field 6-10-21 Kamil Run 3	2	4	NC010200100005000100005	20210610	300					1499705	1			609	299.3	162	247	231	24	11.1	1206	199.7	22.9	12	1	239	100.3	64.6	12	2
Huixin Open Field 6-10-21 Kamil Run 3	2	5	NC010200100005000100005	20210610	300					1499705	1			389	299.9	118	151	155	30	11.7	876	296.5	156.8	5	0	47	3.5	0	5	3
Huixin Open Field 6-10-21 Kamil Run 3	2	6	NC010200100005000100005	20210610	300					1499705	1			362	299.4	138	121	101	13	4.8	761	290.9	139.8	4	2	90	9.1	0	4	0
Huixin Open Field 6-10-21 Kamil Run 3	3	1	NC010200100005000100005	20210610	300					1499705	5	KO	F	1057	294.3	219	556	565	41	14.3	2539	258.8	10.8	35	3	353	41.2	10.1	35	8
Huixin Open Field 6-10-21 Kamil Run 3	3	2	NC010200100005000100005	20210610	300					1499705	5			746	298.6	196	335	318	64	17.8	1548	270.3	69.8	15	2	263	29.7	6.5	15	4
Huixin Open Field 6-10-21 Kamil Run 3	3	3	NC010200100005000100005	20210610	300					1499705	5			812	297.9	164	357	396	62	19.1	1513	238.8	52.6	21	1	431	61.2	17.6	21	3
Huixin Open Field 6-10-21 Kamil Run 3	3	4	NC010200100005000100005	20210610	300					1499705	5			677	297.7	146	332	303	44	14.8	1418	276.4	106.2	11	1	302	23.6	0	11	1
Huixin Open Field 6-10-21 Kamil Run 3	3	5	NC010200100005000100005	20210610	300					1499705	5			822	298.7	191	395	365	48	15.1	1914	279.4	21.7	9	2	198	20.6	2.3	9	2
Huixin Open Field 6-10-21 Kamil Run 3	3	6	NC010200100005000100005	20210610	300					1499705	5			807	298.7	143	375	439	30	8.7	1435	213.8	36.6	31	1	677	86.2	4.8	31	2
Huixin Open Field 6-10-21 Kamil Run 3	4	1	NC010200100005000100005	20210610	300					1499705	8	KO	F	1034	287.3	245	530	531	73	20.1	2144	225.9	28.1	25	2	510	74.1	43.1	24	4
Huixin Open Field 6-10-21 Kamil Run 3	4	2	NC010200100005000100005	20210610	300					1499705	8			773	295.1	212	372	310	91	36.2	1457	250.3	87.2	20	7	385	49.7	12.3	20	8
Huixin Open Field 6-10-21 Kamil Run 3	4	3	NC010200100005000100005	20210610	300					1499705	8			937	294.8	221	461	447	103	37.9	1650	222.7	26.8	32	8	682	77.3	14.8	32	7
Huixin Open Field 6-10-21 Kamil Run 3	4	4	NC010200100005000100005	20210610	300					1499705	8			896	294.9	197	444	427	64	25.5	1519	187.8	29.3	24	6	645	112.2	43.3	24	5
Huixin Open Field 6-10-21 Kamil Run 3	4	5	NC010200100005000100005	20210610	300					1499705	8			534	298.6	111	216	215	40	12.9	1053	283.7	126.9	12	2	150	16.3	5.3	12	0
Huixin Open Field 6-10-21 Kamil Run 3	4	6	NC010200100005000100005	20210610	300					1499705	8			403	299.4	127	123	169	34	13	700	245.6	137.1	7	1	190	54.4	28.4	7	6
Huixin Open Field 6-10-21 Kamil Run 4	1	1	NC010200100005000100005	20210610	300					1499704	1	wt	M	930	294.3	261	406	367	99	43.8	1856	265.1	29.6	21	1	351	34.9	3.3	20	8
Huixin Open Field 6-10-21 Kamil Run 4	1	2	NC010200100005000100005	20210610	300					1499704	1			625	298.3	192	241	237	123	65.5	1024	230	57.6	14	4	338	70	15.5	14	8
Huixin Open Field 6-10-21 Kamil Run 4	1	3	NC010200100005000100005	20210610	300					1499704	1			743	297.4	220	309	290	149	59.5	1180	212.3	37.7	22	5	538	87.7	8.7	22	1
Huixin Open Field 6-10-21 Kamil Run 4	1	4	NC010200100005000100005	20210610	300					1499704	1			470	295.9	146	201	162	100	39.1	819	230.9	105.6	8	0	187	69.1	44.7	8	1
Huixin Open Field 6-10-21 Kamil Run 4	1	5	NC010200100005000100005	20210610	300					1499704	1			392	299.4	123	135	144	66	21.6	709	266.3	134.4	11	3	211	33.7	4.7	11	1
Huixin Open Field 6-10-21 Kamil Run 4	1	6	NC010200100005000100005	20210610	300					1499704	1			494	298.7	150	185	180	66	36.9	851	261.6	118.7	15	4	267	38.4	9.3	15	4
Huixin Open Field 6-10-21 Kamil Run 4	2	1	NC010200100005000100005	20210610	300					1499704	4	KO	M	807	297.4	231	319	377	67	26.4	1708	242.2	48.5	18	6	292	57.8	22.4	18	4
Huixin Open Field 6-10-21 Kamil Run 4	2	2	NC010200100005000100005	20210610	300					1499704	4			550	299.2	169	223	209	79	31.8	1158	272.2	93.5	12	12	206	27.8	4.5	11	9
Huixin Open Field 6-10-21 Kamil Run 4	2	3	NC010200100005000100005	20210610	300					1499704	4			472	299.2	129	184	207	65	36.1	981	282.4	134.9	16	2	151	17.6	2.2	16	3
Huixin Open Field 6-10-21 Kamil Run 4	2	4	NC010200100005000100005	20210610	300					1499704	4			530	299.8	160	197	204	60	21.7	901	217.1	75.6	13	6	344	82.9	33.5	13	8
Huixin Open Field 6-10-21 Kamil Run 4	2	5	NC010200100005000100005	20210610	300					1499704	4			346	299.8	112	113	135	34	16.1	668	284.8	164	5	0	98	15.2	0	5	4
Huixin Open Field 6-10-21 Kamil Run 4	2	6	NC010200100005000100005	20210610	300					1499704	4			321	299.9	105	108	111	12	6	692	296.8	176.1	2	1	43	3.2	0	2	4
Huixin Open Field 6-10-21 Kamil Run 4	3	1	NC010200100005000100005	20210610	300					1499704	9	wt	M	1150	287.9	345	609	489	237	41.4	2563	283	33	16	1	275	17	0	15	7
Huixin Open Field 6-10-21 Kamil Run 4	3	2	NC010200100005000100005	20210610	300					1499704	9			826	295.9	284	367	344	127	32.8	1657	265.4	47	17	6	422	34.6	0	17	9
Huixin Open Field 6-10-21 Kamil Run 4	3	3	NC010200100005000100005	20210610	300					1499704	9			705	298.4	223	317	317	102	46.6	1080	224.7	77.2	27	3	616	75.3	2.5	27	9
Huixin Open Field 6-10-21 Kamil Run 4	3	4	NC010200100005000100005	20210610	300					1499704	9			746	297.9	206	342	303	95	32.9	1190	225.3	53.5	24	4	485	74.7	11.6	24	4
Huixin Open Field 6-10-21 Kamil Run 4	3	5	NC010200100005000100005	20210610	300					1499704	9			494	298.6	139	210	195	38	17.4	935	280.3	126.1	8	0	166	19.7	0	9	0
Huixin Open Field 6-10-21 Kamil Run 4	3	6	NC010200100005000100005	20210610	300					1499704	9			740	299.1	212	331	319	83	30.6	1324	240.1	52.5	20	1	485	59.9	9.9	19	3

## Sheet: Open field cohort 2
Document	Encl	Interval	Parameters	Date	Time	Info A	Info B	Info C	Basic Movements	Immobility	Fine Movements(KSE)	X Ambulation(KSE)	Y Ambulation(KSE)	rearing	TM rearing	Periphery<Distance(cm)>	Periphery<TotTime(sec)>	Periphery<RestTime(sec)>	Periphery<Entries>	Periphery<PokesInto>	Center<Distance(cm)>	Center<TotTime(sec)>	Center<RestTime(sec)>	Center<Entries>
Huixin Open Field Run 1 8-3-21	1	1	NC010200100005000100005	20210803	130557	1499724	M1	KO	845	294.4	213	348	347	69	31.1	1865	285.1	61.3	10	1	189	14.9	0	9
Huixin Open Field Run 1 8-3-21	1	2	NC010200100005000100005	20210803	131057	1499724	M1	KO	588	297.6	214	239	197	58	28.1	942	221.3	89.1	20	8	441	78.7	34	20
Huixin Open Field Run 1 8-3-21	1	3	NC010200100005000100005	20210803	131557	1499724	M1	KO	641	298.9	223	238	235	75	23.9	1241	269.2	64.5	12	1	223	30.8	2	13
Huixin Open Field Run 1 8-3-21	1	4	NC010200100005000100005	20210803	132057	1499724	M1	KO	522	298.7	199	200	184	57	30.1	877	253.9	105.7	12	0	323	46.1	7.9	11
Huixin Open Field Run 1 8-3-21	1	5	NC010200100005000100005	20210803	132557	1499724	M1	KO	596	298.8	207	224	213	46	19.9	913	170.3	27.6	16	17	493	129.7	55.2	17
Huixin Open Field Run 1 8-3-21	1	6	NC010200100005000100005	20210803	133057	1499724	M1	KO	591	297.6	199	199	227	32	14.3	932	222.5	74.2	16	0	438	77.5	22.5	15
Huixin Open Field Run 1 8-3-21	2	1	NC010200100005000100005	20210803	130357	1499724	M5	WT	1016	294.7	256	442	439	65	24.1	2333	265.1	23.6	20	1	274	34.9	6.9	19
Huixin Open Field Run 1 8-3-21	2	2	NC010200100005000100005	20210803	130857	1499724	M5	WT	886	299.1	222	398	413	71	37.7	1745	245.3	36.4	25	2	426	54.7	0	25
Huixin Open Field Run 1 8-3-21	2	3	NC010200100005000100005	20210803	131357	1499724	M5	WT	719	299.1	209	312	348	46	22.9	1470	256.2	53.8	19	1	359	43.8	4.1	20
Huixin Open Field Run 1 8-3-21	2	4	NC010200100005000100005	20210803	131857	1499724	M5	WT	708	298.7	197	297	310	56	29.2	1331	222	35.1	19	3	333	78	37	19
Huixin Open Field Run 1 8-3-21	2	5	NC010200100005000100005	20210803	132357	1499724	M5	WT	660	299.6	181	303	265	54	24.9	1261	234.3	40.8	12	3	333	65.7	20.4	11
Huixin Open Field Run 1 8-3-21	2	6	NC010200100005000100005	20210803	132857	1499724	M5	WT	614	299.7	191	231	217	44	23.2	1170	251.2	58.5	6	3	176	48.8	16.3	6
Huixin Open Field Run 1 8-3-21	3	1	NC010200100005000100005	20210803	130421	1499724	M9	KO	912	296	233	479	390	101	41.5	1934	268.6	46.1	21	5	370	31.4	6.2	20
Huixin Open Field Run 1 8-3-21	3	2	NC010200100005000100005	20210803	130921	1499724	M9	KO	689	299.1	186	301	309	96	60	1174	222.1	74	20	3	506	77.9	19.8	20
Huixin Open Field Run 1 8-3-21	3	3	NC010200100005000100005	20210803	131421	1499724	M9	KO	597	299.2	175	245	277	84	38	1009	216.6	78.5	17	3	458	83.4	31.4	17
Huixin Open Field Run 1 8-3-21	3	4	NC010200100005000100005	20210803	131921	1499724	M9	KO	397	299.4	110	168	159	63	37	581	160	86	7	0	352	140	92.5	7
Huixin Open Field Run 1 8-3-21	3	5	NC010200100005000100005	20210803	132421	1499724	M9	KO	395	299.8	114	151	164	36	16.7	634	215.6	114.4	14	1	281	84.4	52	14
Huixin Open Field Run 1 8-3-21	3	6	NC010200100005000100005	20210803	132921	1499724	M9	KO	526	299.7	192	204	191	77	36.5	1003	235.4	80.2	7	3	215	64.6	41	8
Huixin Open Field Run 1 8-3-21	4	1	NC010200100005000100005	20210803	130539	1499724	M9Ear	KO	895	298.1	242	377	410	60	26.2	1941	262.6	26.5	16	0	352	37.4	0	15
Huixin Open Field Run 1 8-3-21	4	2	NC010200100005000100005	20210803	131039	1499724	M9Ear	KO	861	298.8	222	403	418	91	31.7	1779	253.2	32	22	1	347	46.8	7.6	22
Huixin Open Field Run 1 8-3-21	4	3	NC010200100005000100005	20210803	131539	1499724	M9Ear	KO	676	299.3	194	312	282	75	28.9	1152	207.1	60.9	21	1	469	92.9	29.9	22
Huixin Open Field Run 1 8-3-21	4	4	NC010200100005000100005	20210803	132039	1499724	M9Ear	KO	651	299.4	180	282	246	79	30.1	1221	250.8	55.3	13	1	323	49.2	10.5	12
Huixin Open Field Run 1 8-3-21	4	5	NC010200100005000100005	20210803	132539	1499724	M9Ear	KO	518	299.9	161	220	187	29	8.5	1070	273.4	107	10	2	147	26.6	2.2	10
Huixin Open Field Run 1 8-3-21	4	6	NC010200100005000100005	20210803	133039	1499724	M9Ear	KO	586	299.8	153	228	232	67	19.4	755	184.8	52.1	16	2	537	115.2	21.6	16
Huixin Open Field Run 2 8-3-21	1	1	NC010200100005000100005	20210803	134228	1499724	M10	WT	663	292.5	201	296	287	74	28.7	1384	259.3	100.6	15	3	233	40.7	16.6	14
Huixin Open Field Run 2 8-3-21	1	2	NC010200100005000100005	20210803	134728	1499724	M10	WT	430	298.4	161	162	126	49	18.9	581	133.9	42.3	12	9	435	166.1	89.9	12
Huixin Open Field Run 2 8-3-21	1	3	NC010200100005000100005	20210803	135228	1499724	M10	WT	591	298.6	182	237	215	88	40.9	1056	248.3	84.8	17	6	307	51.7	10.8	17
Huixin Open Field Run 2 8-3-21	1	4	NC010200100005000100005	20210803	135728	1499724	M10	WT	609	298.1	210	230	224	57	25.6	1036	201.1	48.6	17	9	380	98.9	37.2	18
Huixin Open Field Run 2 8-3-21	1	5	NC010200100005000100005	20210803	140228	1499724	M10	WT	598	298.9	194	237	203	48	23.3	1065	237.2	47.4	12	1	276	62.8	26.7	12
Huixin Open Field Run 2 8-3-21	1	6	NC010200100005000100005	20210803	140728	1499724	M10	WT	459	299.8	149	180	158	27	15.8	769	258.1	102.9	15	10	320	41.9	0	14
Huixin Open Field Run 2 8-3-21	2	1	NC010200100005000100005	20210803	134328	1499672	F1	KO	787	298	203	349	351	83	35.5	1710	286.7	65.7	14	1	187	13.3	0	13
Huixin Open Field Run 2 8-3-21	2	2	NC010200100005000100005	20210803	134828	1499672	F1	KO	645	299.7	151	309	299	85	43.9	1487	284.9	88	9	1	133	15.1	4.3	9
Huixin Open Field Run 2 8-3-21	2	3	NC010200100005000100005	20210803	135328	1499672	F1	KO	600	299.5	135	254	298	65	29.2	1232	246.8	74.7	16	0	276	53.2	26.2	16
Huixin Open Field Run 2 8-3-21	2	4	NC010200100005000100005	20210803	135828	1499672	F1	KO	503	299.3	108	233	234	63	26.4	952	266	138	17	1	190	34	8.2	17
Huixin Open Field Run 2 8-3-21	2	5	NC010200100005000100005	20210803	140328	1499672	F1	KO	630	299.2	158	278	263	59	38	1279	274.6	103.7	11	0	150	25.4	8	12
Huixin Open Field Run 2 8-3-21	2	6	NC010200100005000100005	20210803	140828	1499672	F1	KO	581	299.7	144	300	296	46	26.6	1218	262.1	103	18	0	276	37.9	13.6	18
Huixin Open Field Run 2 8-3-21	3	1	NC010200100005000100005	20210803	134422	1499672	F3	WT	1072	295.8	238	524	523	107	39.5	2222	259.4	32.6	24	2	513	40.6	0	23
Huixin Open Field Run 2 8-3-21	3	2	NC010200100005000100005	20210803	134922	1499672	F3	WT	689	298.9	158	340	348	86	25.9	1457	272.6	71	14	0	300	27.4	2.5	14
Huixin Open Field Run 2 8-3-21	3	3	NC010200100005000100005	20210803	135422	1499672	F3	WT	803	298.3	196	364	393	58	33.5	1732	283	41.7	7	0	186	17	0	7
Huixin Open Field Run 2 8-3-21	3	4	NC010200100005000100005	20210803	135922	1499672	F3	WT	736	298.4	192	305	382	55	31.6	1626	253.8	49.3	15	1	209	46.2	22.9	15
Huixin Open Field Run 2 8-3-21	3	5	NC010200100005000100005	20210803	140422	1499672	F3	WT	605	297.9	168	239	292	48	21.3	1233	287.3	112.3	11	0	165	12.7	0	11
Huixin Open Field Run 2 8-3-21	3	6	NC010200100005000100005	20210803	140922	1499672	F3	WT	709	298.3	177	297	310	45	31.5	1602	298.1	62.8	3	0	33	1.9	0	3
Huixin Open Field Run 2 8-3-21	4	1	NC010200100005000100005	20210803	134318	1499672	F4	WT	893	295	254	378	407	121	50.3	1917	290.5	73.2	9	0	170	9.5	0	8
Huixin Open Field Run 2 8-3-21	4	2	NC010200100005000100005	20210803	134818	1499672	F4	WT	613	298.1	140	287	303	128	57.8	1125	246	120.8	18	1	400	54	24.4	18
Huixin Open Field Run 2 8-3-21	4	3	NC010200100005000100005	20210803	135318	1499672	F4	WT	571	298.7	133	261	258	103	43.2	1083	218.8	83.3	17	2	284	81.2	60	17
Huixin Open Field Run 2 8-3-21	4	4	NC010200100005000100005	20210803	135818	1499672	F4	WT	504	299.1	127	250	215	113	61.4	810	208.9	105.1	15	1	336	91.1	59.9	15
Huixin Open Field Run 2 8-3-21	4	5	NC010200100005000100005	20210803	140318	1499672	F4	WT	566	298.5	130	253	280	83	48.2	943	227.1	131.2	15	0	413	72.9	37.4	15
Huixin Open Field Run 2 8-3-21	4	6	NC010200100005000100005	20210803	140818	1499672	F4	WT	557	298.9	119	255	279	77	32.1	1024	225.8	113.6	11	0	290	74.2	42.3	12
Huixin Open Field Run 3 8-3-21	1	1	NC010200100005000100005	20210803	142026	1499672	F5	WT	1181	285.1	290	534	527	77	32.4	2459	274.2	19.3	11	2	324	25.8	2.3	10
Huixin Open Field Run 3 8-3-21	1	2	NC010200100005000100005	20210803	142526	1499672	F5	WT	905	292.8	255	439	386	85	35.1	1634	243.5	21.2	35	5	502	56.5	7.5	35
Huixin Open Field Run 3 8-3-21	1	3	NC010200100005000100005	20210803	143026	1499672	F5	WT	882	294.8	230	464	337	73	34.5	1786	268.4	47.3	26	4	325	31.6	5	26
Huixin Open Field Run 3 8-3-21	1	4	NC010200100005000100005	20210803	143526	1499672	F5	WT	825	293.9	196	370	395	66	25.3	1371	204.3	32	24	1	576	95.7	38.5	24
Huixin Open Field Run 3 8-3-21	1	5	NC010200100005000100005	20210803	144026	1499672	F5	WT	763	294.3	174	370	348	69	27.9	1443	210.4	42.2	13	3	367	89.6	49.3	13
Huixin Open Field Run 3 8-3-21	1	6	NC010200100005000100005	20210803	144526	1499672	F5	WT	703	295.1	168	348	306	67	31.4	1186	219.5	79.7	22	5	462	80.5	33.8	22
Huixin Open Field Run 3 8-3-21	2	1	NC010200100005000100005	20210803	142109	1499672	F8	KO	1066	287.9	240	566	576	141	60.3	2344	265.2	45.9	25	1	426	34.8	2.6	24
Huixin Open Field Run 3 8-3-21	2	2	NC010200100005000100005	20210803	142609	1499672	F8	KO	984	294.9	228	506	523	113	43	2155	255	43.9	19	3	364	45	12	19
Huixin Open Field Run 3 8-3-21	2	3	NC010200100005000100005	20210803	143109	1499672	F8	KO	807	298.3	186	376	406	71	41.7	1645	251.9	64	20	1	356	48.1	4.5	20
Huixin Open Field Run 3 8-3-21	2	4	NC010200100005000100005	20210803	143609	1499672	F8	KO	870	297.4	176	447	448	103	43.5	1794	252.4	50.7	21	1	416	47.6	11.6	21
Huixin Open Field Run 3 8-3-21	2	5	NC010200100005000100005	20210803	144109	1499672	F8	KO	782	298.2	169	384	350	92	42.9	1693	277.9	73	9	0	231	22.1	2.3	9
Huixin Open Field Run 3 8-3-21	2	6	NC010200100005000100005	20210803	144609	1499672	F8	KO	756	299	142	357	385	95	51	1482	237.6	71.4	23	1	418	62.4	19.3	23
